# Supplementary material for: Dye-Doped Polymeric Microplastics: Light Tools for Bioimaging in Test Organisms
Source: Polymers (Basel). 2023 Jul 30;15(15):3245. doi: 10.3390/polym15153245 (PMC10422618; doi:10.3390/polym15153245)
Supplement: Supplementary file 1 [file polymers-15-03245-s001.zip]

Archive with 1 entries (1 files):
- polymers-2494055-supplementary.pdf
